# Supplementary material for: Transcriptomic Analysis of Tobacco Plants in Response to Whitefly Infection
Source: Genes (Basel). 2023 Aug 18;14(8):1640. doi: 10.3390/genes14081640 (PMC10454835; doi:10.3390/genes14081640)
Supplement: Supplementary file 1 [file genes-14-01640-s001.zip]

Archive with 1 entries (1 files):
- genes-2534179-supplementary.pdf
